# Supplementary material for: Expression variations in ectodysplasin-A gene (eda) may contribute to morphological divergence of scales in haplochromine cichlids
Source: BMC Ecol Evol. 2022 Mar 10;22:28. doi: 10.1186/s12862-022-01984-0 (PMC8908630; doi:10.1186/s12862-022-01984-0)
Supplement: Supplementary file 1 — Additional file 1. Information about qPCR primers and raw expression data. [file 12862_2022_1984_MOESM1_ESM.xlsx]

## Sheet: qPCR primers
	qPCR Primer sequences and information about candidate reference genes.
	Symbol	Gene Description	Primer Sequence (5’- 3’)	Product Size (bp)	Efficiency (E %)	R2 *	Amplicon Melting Temperature (°C)	Accession ID
	actb1	Actin Beta 1	F_CCCTCTTCCAGCCTTCCTTCCT	130	105.3	0.997	86.2 ± 0.2	XM_005946208.2
			R_GTACCTCCAGACAGCACGGTGTTG
	bmp4	Bone Morphogenetic Protein 4a	F_GTTCAGCCACTGTGCCCC	155	95.4	0.998	82.8 ± 0.2	XM_006798429.1
			R_CATGTGCTCTTCATGGTGGAAGC
	col1a2	Collagen Type I Alpha 2 Chain	F_TCAGGAGGAAAGGGAGAAGTTGGC	105	107.3	0.997	81.7 ± 0.3	XM_005928572.3
			R_CAGGGAAACCAGTCAGACCAGAAGG
	ctsk	Cathepsin K	F_AGTGGGAAGAGTGGAAGAGCACA	113	106.5	0.995	83.3 ± 0.2	XM_014335887.2
			R_CTCGTTGTGAGCCTCAATCATGCG
	dlx5a	Distal-Less Homeobox 5a	F_GGCTAACGCAAACACAGGTGA	109	102.4	0.997	77.9 ± 0.2	XM_006787641.1
			R_TCGCTGGAGCTGGGGCT
	eda	ectodysplasin A	F_CCCCTGAAATTATCATGTGGAGTCGT	114	109.2	0.994	80.13 ± 0.4	XM_005927907.3
			R_AGTGAAGTTGAGGTAGTACACCTGGT
	edar	ectodysplasin A receptor	F_CGGGACTGATCATCGGGCAG	88	103.5	0.993	79.7 ± 0.4	XM_005935741.3
			R_TCCTGGGAGAGCTGGAGCT
	efl1a	Elongation Factor 1 Alpha	F_TACCCACCCCTTGGTCGT	76	94.4	0.991	81.1 ± 0.1	XM_006783557.1
			R_TCTCCACACCTTTAATCACGCC
	fgf20a	Fibroblast Growth Factor 20a	F_ACCAGGAAAGACCACAGCAGA	142	101.4	0.994	82.2 ± 0.1	XM_006790818.1
			R_CTGACAGCTTCTCAGAGCCAT
	fgfr1a	Fibroblast Growth Factor Receptor 1a	F_CTTCAACGTGACAGTTCATATCTCGG	88	98.9	0.99	78.14 ± 0.1	XM_006803170.1
			R_GCCCAGCAGTTTGTTTTCCTCC
	gapdh	Glyceraldehyde-3-phosphate Dehydrogenase	F_ATCAAGAAGGTTGTGAAGGCTGC	83	96.5	0.998	83.2 ± 0.3	XM_005925254.2
			R_TCTGTGGACACGACCTGGTG
	hprt1	Hypoxanthine Phosphoribosyltransferase 1	F_CTGTCTACTCTGACAGGCAAGAATG	137	96.3	0.998	85.91 ± 0.2	XM_005916590.2
			R_CTCTTCACCAGCAAACTCGCTAC
	hsp90a	90 kDa heat shock protein	F_CCAGCTCCCTGCTGATGAGT	173	95.5	0.997	80.2 ± 0.1	XM_006781926.1
			R_GCTCTGCTGCCATCTTCTTGTAG
	mmp2	Matrix metalloproteinase-2	F_CGCTGGTGTGCCACTACTG	80	98.6	0.997	82.6 ± 0.1	XM_006780479.1
			R_CCCACTGTTGACATTGCAGTTTCAG
	mmp2	Matrix metalloproteinase-2	F_CGCTGGTGTGCCACTACTG	80	98.6	0.997	82.6 ± 0.1	XM_006780479.1
			R_CCCACTGTTGACATTGCAGTTTCAG
	mmp9	Matrix Metallopeptidase 9	F_TGTCCTGACCAGGGTTATAGTCTG	86	96.5	0.992	82.43 ± 0.1	XM_006785578.1
			R_TCTCTAATGTTGGAGTGATCCAGGC
	opg	Osteoprotegerin	F_CGAATGTGCTCCAGGTTTCCACC	142	108.8	0.995	83.71 ± 0.2	XM_005934970.3
			R_CGGGGAGAAATGACCATCAGGG
	rankl	Receptor Activator Of Nuclear Factor Kappa B Ligand	F_CATGGAGGAGGTGCAGACAGAG	112	105.4	0.996	82.8 ± 0.3	XM_005940032.3
			R_CGTTCTGATTGGTAGATGGGCTGA
	rps11	Ribosomal Protein S11	F_GTATTCTCTCTGGTGTGGTGACC	163	94.2	0.996	79.8 ± 0.2	XM_005920301.2
			R_ATGTCTCCAACTGTGACGTCTCTA
	rps18	Ribosomal Protein S18	F_CATCCCTGAGAAGTTCCAGCACA	103	103.1	0.995	79.6 ± 0.3	XM_005945472.2
			R_TCTGCCAACACCCTTGATGG
	sema4d	Semaphorin 4D	F_CCCCACGGTGTGCCTCG	88	108	0.996	80.3 ± 0.3	XM_042224410.1
			R_ATGTGGAGTAGTTGAAGATGCCCG
	shh	Sonic Hedgehog Homolog	F_CTGACAGGCTAATGACTCAGAGATG	93	103.6	0.997	80.12 ± 0.2	XM_006795062.1
			R_TGACCCGCAGCTTCACTC
	sp7	Zinc Finger Protein Osterix	F_GCATCTATTCTGGAGGAAGACGCA	96	95.8	0.998	78.86 ± 0.2	XM_006782736.1
			R_CTGACAGGGCTGGTGCTG
	tbp	TATA Box Binding Protein	F_CCTCAGGGAGCCATGACC	75	104	0.997	75.1 ± 0.2	XM_014340289.1
			R_CTGGGGTGTCAGACCAGAG

## Sheet: Raw expression data
				Genes
Species	Scale	Replicate	Abreviation	actb1	rps11	rps18	gapdh	tbp	hsp90a	elf1a	hprt1	mmp9	mmp2	shh	fgfr1	dlx5	fgf20	eda	runx2a	sp7	col1a2	sema4d	edar	opg	ctsk	bmp4	rankl
T.t	Anterior	rep1	Tt1A	17.6009	20.2012	20.7368	29.2243	35.0086	19.5199	35.5786	27.4512	23.8568	21.4025	29.4676	23.0749	24.6271	30.7866	28.5833	23.5377	27.9815	17.0901	27.4834	28.5005	25.7507	25.0072	23.7918	27.5115
T.t	Posterior	rep1	Tt1P	17.3868	20.1318	20.5492	29.4462	33.0855	19.6739	34.7071	27.6693	24.0286	21.0833	29.9286	23.3621	24.9701	31.1193	29.4444	23.2209	27.4171	16.6351	27.5914	28.4949	26.7307	24.6759	23.7852	27.7184
T.t	Anterior	rep2	Tt2A	17.1649	19.8839	20.1835	29.3124	32.4462	19.2302	34.8742	26.64	23.1292	21.1117	28.8336	23.2331	23.3591	30.0154	27.6034	23.161	27.3736	16.2025	26.3481	26.5881	25.3895	23.4329	24.1828	27.1259
T.t	Posterior	rep2	Tt2P	17.1691	19.4846	20.0284	29.4069	32.4153	19.4854	34.7306	26.6074	23.5855	21.0402	28.8293	23.514	24.7033	30.4167	28.1588	23.1488	27.3811	17.3533	26.1158	26.7997	27.2638	23.9719	23.3574	27.1431
T.t	Anterior	rep3	Tt3A	16.6872	19.5525	19.649	28.7745	32.9206	19.0638	34.8592	26.9462	24.1038	21.4337	29.478	22.7322	23.8823	29.5962	27.8188	23.44	27.2418	16.1846	26.4781	26.8526	26.9199	24.1819	23.6608	26.6709
T.t	Posterior	rep3	Tt3P	17.3806	20.0663	20.124	29.5009	33.437	19.6818	34.6568	27.5956	24.7003	21.9633	29.3603	23.3927	24.6299	29.6588	28.8667	24.1005	27.4247	16.2678	27.0841	27.7809	28.191	24.7703	23.5306	27.6848
T.t	Anterior	rep4	Tt4A	16.9843	19.7905	19.834	30.032	32.9855	19.5404	34.234	27.1167	23.7641	21.3376	29.2789	23.2372	23.7743	29.9343	28.265	23.443	27.2016	16.2548	26.5171	26.8055	26.4517	23.6732	24.1243	26.7934
T.t	Posterior	rep4	Tt4P	17.333	19.9307	20.1347	29.8522	33.885	20.33	34.3347	27.5564	24.3464	21.4291	29.1255	23.644	24.7496	30.1232	28.9675	23.8544	27.3122	16.9025	26.8925	27.562	27.9174	24.0731	23.644	27.2115
S.f	Anterior	rep1	Sf1A	17.2487	19.9636	19.856	28.4248	33.6594	19.9241	34.9116	27.0095	21.0592	21.2328	31.5237	23.9612	24.5737	30.8376	29.1721	22.8148	27.0924	15.6425	27.3322	27.5439	24.7739	23.2033	23.8866	26.278
S.f	Posterior	rep1	Sf1P	16.6721	19.5379	19.6552	28.5186	33.2279	19.653	35.0496	26.492	21.3179	21.2148	29.5821	23.2855	24.248	30.3398	27.99	22.5943	27.0531	16.1026	27.0873	26.6355	26.1253	22.4679	23.5787	26.015
S.f	Anterior	rep2	Sf2A	18.322	21.0766	21.526	28.9369	34.9659	21.4273	35.4116	29.8674	25.5674	24.6727	32.2573	24.1433	26.6475	32.1197	29.4906	24.0275	29.1518	17.5463	27.9249	28.8254	27.749	26.3353	26.1526	27.0312
S.f	Posterior	rep2	Sf2P	18.6453	21.4039	21.8476	30.246	35.5449	21.2311	35.9234	30.1454	26.1335	25.29	33.3109	24.1918	27.0723	34.8322	30.0598	24.2241	29.5561	18.3921	28.297	28.4512	29.2442	26.7296	26.0914	28.0964
S.f	Anterior	rep3	Sf3A	16.251	19.1947	21.638	27.1856	34.9	21.8857	36.0166	27.7383	23.2825	20.6065	29.8319	22.4743	23.2516	29.3785	27.0278	23.5872	26.2347	14.9527	26.9954	26.7525	25.0066	22.6004	23.4719	26.0452
S.f	Posterior	rep3	Sf3P	17.1854	20.0736	21.2514	28.4803	34.9864	21.505	36.0865	27.0187	24.5115	21.6634	30.6025	23.2503	24.0224	30.3854	28.1448	24.4215	26.9038	15.9781	27.1176	27.6617	27.5999	23.9891	24.6747	26.8021
S.f	Anterior	rep4	Sf4A	17.3781	20.3723	20.5506	27.5883	35.0085	21.6797	34.6466	27.5066	23.8378	22.5711	31.0047	23.9627	24.42	31.722	28.8615	23.1765	27.0929	16.5474	27.2178	27.5331	25.5438	24.6467	24.2037	26.2514
S.f	Posterior	rep4	Sf4P	17.7379	20.6384	20.4184	28.0817	35.1868	21.3969	34.7865	26.988	24.2876	23.1493	30.9054	23.9717	24.6147	32.578	28.9936	23.4465	27.438	17.1242	27.2017	27.4328	27.1564	24.9954	24.6819	26.7712
N.o	Anterior	rep1	No1A	17.1018	20.0155	20.2277	29.5729	33.7538	19.0548	31.8057	27.1202	25.4349	21.5442	30.1313	23.4019	24.3576	30.2287	28.4033	23.5066	27.0042	16.635	27.8937	26.6301	27.0927	25.4099	25.032	26.3325
N.o	Posterior	rep1	No1P	17.1976	20.1311	20.8927	30.601	33.3506	19.3534	31.9174	28.0712	24.086	22.9422	31.4363	23.6865	26.4531	31.2229	28.6374	24.5619	28.5487	19.4409	27.5165	26.3414	27.8045	25.0371	25.248	27.1411
N.o	Anterior	rep2	No2A	17.6007	20.1695	20.7229	28.7168	32.6143	19.5389	31.8148	27.6382	24.042	21.9037	31.4337	24.2561	23.3498	32.4072	28.4757	24.2113	27.9459	18.4371	27.3439	27.3604	28.178	26.1002	24.7668	27.5577
N.o	Posterior	rep2	No2P	17.0027	19.4011	19.9579	29.1659	32.5156	18.5852	32.0588	26.5696	24.17	20.6692	29.3709	23.5012	24.6446	31.2451	28.3824	23.2472	26.7025	16.7695	26.259	26.112	27.0621	24.6892	24.2481	27.2042
N.o	Anterior	rep3	No3A	17.3185	19.6803	20.3892	28.0713	33.4276	19.5832	31.9425	27.4547	25.9664	21.074	29.5914	23.3573	23.7165	30.4659	27.7803	23.4584	26.1967	15.7078	26.412	26.2924	27.0709	25.3204	24.5959	26.881
N.o	Posterior	rep3	No3P	17.6336	20.1689	20.4532	28.803	33.4553	19.5271	32.1381	27.2684	25.3694	20.9267	29.0733	23.3486	24.0553	30.3438	28.3958	23.6119	26.1025	15.6442	26.1727	26.2241	27.6576	24.6294	24.5047	27.1107
N.o	Anterior	rep4	No4A	17.2416	20.956	20.0468	29.7562	31.2644	20.0922	30.8565	28.0445	25.3446	21.7273	30.0852	23.4147	23.5279	31.2388	28.5531	23.5465	27.4895	16.7024	27.3652	26.6196	27.7497	25.4254	24.9984	26.7374
N.o	Posterior	rep4	No4P	17.0795	20.7487	20.0666	30.5283	31.108	20.0056	31.2384	28.1236	24.8428	21.718	29.5605	23.3025	24.7532	31.1724	28.8531	23.5207	27.5139	17.1048	26.7794	26.1259	27.8881	24.5358	24.8639	27.028
S.d	Anterior	rep1	Sd1A	16.7892	19.1458	19.5107	30.107	32.9856	18.5931	32.3283	25.46	24.2609	20.4815	29.6465	23.5853	24.0603	30.507	32.8704	23.3841	27.7312	17.9585	26.4216	26.1779	24.4046	22.7653	24.4268	25.8375
S.d	Posterior	rep1	Sd1P	17.5448	20.0327	20.174	31.1605	32.3049	19.0349	32.4547	26.8083	24.579	21.5838	30.7323	24.2022	25.3045	32.1552	33.2598	23.7073	28.3525	19.3004	27.1094	26.7331	27.0805	24.1326	25.3398	26.8361
S.d	Anterior	rep2	Sd2A	17.369	20.0582	20.3843	29.3379	33.2901	19.3632	32.6576	27.0365	24.8571	21.6905	30.7476	23.648	24.0108	31.3193	32.4491	23.7559	27.7515	16.8781	26.7801	27.1694	26.1915	23.9528	24.8919	27.5779
S.d	Posterior	rep2	Sd2P	17.5139	20.2029	20.1229	29.8318	33.3458	19.1259	32.4657	27.0433	25.6715	21.9886	31.031	23.6958	25.1038	32.4377	32.2994	24.1262	27.9053	17.2313	26.8645	27.1452	27.8291	24.764	24.8009	26.2257
S.d	Anterior	rep3	Sd3A	17.5965	20.2687	20.0646	26.9493	33.9416	20.4185	33.2773	28.0627	25.0767	20.8931	30.6866	23.2422	24.1059	29.9732	31.1198	24.3034	27.0681	15.5785	28.1533	31.0899	26.5515	24.7823	26.1013	27.883
S.d	Posterior	rep3	Sd3P	17.1766	20.0134	19.5776	26.4764	33.7837	19.7549	32.4675	27.5895	25.3228	20.2872	30.9007	22.1689	24.5218	32.0639	32.5471	24.3418	27.5201	16.0605	28.0356	32.1703	28.6094	26.3042	25.3744	27.8562
S.d	Anterior	rep4	Sd4A	17.2793	18.902	20.9444	28.7243	34.0323	18.2782	31.6921	25.5483	24.359	21.386	30.1704	23.6851	24.1352	30.7315	32.8505	23.373	27.6495	17.785	26.4082	26.963	25.6815	23.6975	24.4515	26.8772
S.d	Posterior	rep4	Sd4P	17.7136	19.1178	21.1458	29.5966	33.5259	18.4804	31.7607	25.4299	25.0527	21.9862	31.2168	23.9822	25.3202	32.0988	32.9716	23.7075	28.0219	18.5581	26.7693	27.2325	27.7508	24.7403	24.8795	26.6329
P.s	Anterior	rep1	Ps1A	17.452	20.0192	20.4581	26.8496	35.04	20.2925	30.4402	28.697	26.0472	20.872	31.5656	22.2354	23.1942	31.6469	28.6893	22.6863	25.6421	14.7776	26.5611	25.6789	28.4893	25.0122	23.7159	25.7254
P.s	Posterior	rep1	Ps1P	18.4487	21.4939	21.9256	30.8019	35.474	21.1511	31.8188	30.4622	27.9898	23.6305	30.7353	24.4834	26.6329	30.1765	29.3007	25.0416	28.4903	18.4368	28.3393	27.6766	30.1954	27.2031	26.2267	28.1686
P.s	Anterior	rep2	Ps2A	16.6159	19.5716	19.6686	28.956	33.7162	18.8227	30.4429	26.7549	24.8542	21.4775	28.205	23.0073	24.7245	28.5074	27.5743	23.4682	26.3558	16.1657	27.0851	25.0855	27.1482	24.1438	24.4673	26.5383
P.s	Posterior	rep2	Ps2P	17.6996	20.7116	20.9684	31.2164	34.5301	20.0064	31.541	28.0251	25.9279	23.6551	28.664	24.0716	26.7479	28.9222	29.7587	24.6019	28.2227	18.0634	27.8499	26.2067	28.4698	27.064	25.8122	27.8921
P.s	Anterior	rep3	Ps3A	16.649	19.7608	19.3578	29.6652	32.9054	20.1112	29.6321	26.1441	24.3071	21.1371	28.2786	23.9089	24.2598	29.702	28.63	23.6196	26.7434	16.9055	27.5382	26.9821	26.2962	24.9466	24.6033	25.8387
P.s	Posterior	rep3	Ps3P	16.5381	19.7387	19.4955	30.7435	32.5572	20.1306	29.5681	26.2522	24.6216	21.9074	28.5831	23.9921	25.5192	29.458	29.0383	24.3222	27.2304	17.7939	27.2196	27.1505	27.2732	25.2182	25.1363	27.1643
P.s	Anterior	rep4	Ps4A	16.6943	20.6442	20.5632	29.336	33.5508	18.2173	31.5375	27.3495	24.4025	21.4733	28.6415	23.9514	24.7216	29.6455	28.4215	23.6419	26.3406	16.3354	27.6165	26.4138	26.3288	24.9492	24.6353	26.3805
P.s	Posterior	rep4	Ps4P	17.2018	21.0252	21.2819	30.977	33.7437	19.02	32.0545	27.998	25.1788	22.9877	28.8236	24.2309	26.5354	29.6301	29.6877	24.5626	27.5262	17.7015	27.8415	27.0861	27.4715	26.5471	25.5425	27.782
A.b	Anterior	rep1	Ab1A	18.0545	20.8945	24.4199	28.473	34.0633	20.5731	35.8742	27.7655	26.1621	22.0431	30.8412	23.9909	25.1343	30.976	29.4417	23.719	27.6007	16.4863	28.0996	27.4474	27.5034	25.1249	25.1654	27.592
A.b	Posterior	rep1	Ab1P	18.2597	20.9592	24.2915	28.9578	33.2713	21.1855	33.3793	28.5793	26.5161	22.9728	32.3768	24.1078	25.9275	31.2962	31.1142	24.5773	28.0454	17.2327	28.0797	27.489	28.3767	24.7152	25.9611	27.3571
A.b	Anterior	rep2	Ab2A	17.5085	19.8709	23.4339	28.1043	33.6603	19.9294	35.3282	23.6213	25.7116	21.0761	29.6167	23.0096	24.6203	29.4731	28.2111	23.8668	27.6771	16.3309	27.5058	25.4923	27.3656	24.1249	24.8198	26.5202
A.b	Posterior	rep2	Ab2P	18.0044	20.8164	24.1962	27.9245	34.1553	20.7082	34.124	22.5255	26.556	21.833	31.3504	23.58	26.2305	31.2549	28.7495	24.4328	28.6027	17.849	28.1306	26.6966	28.4612	24.7945	25.4036	27.265
A.b	Anterior	rep3	Ab3A	16.9387	19.5224	22.7273	25.4692	33.0436	19.4657	34.7584	24.9219	25.0994	21.5766	32.8124	21.9181	25.9794	30.9864	31.8023	25.2239	28.9625	18.1073	29.5022	29.8163	29.0627	27.8228	27.4189	29.0851
A.b	Posterior	rep3	Ab3P	16.7647	19.192	23.8443	25.0217	33.5516	20.7615	32.8843	24.2809	24.6771	21.8053	33.4992	21.5144	26.4852	31.2718	31.9923	25.5806	29.5328	18.1365	29.7102	29.7711	28.9719	27.2348	27.6275	28.5982
A.b	Anterior	rep4	Ab4A	18.3341	22.1761	21.923	28.5835	34.8558	22.2225	35.242	23.6934	27.4636	23.866	32.0339	25.1375	26.3873	32.5101	31.2967	25.6166	27.8601	19.8742	27.9805	28.1172	30.2477	27.2903	26.5928	26.9509
A.b	Posterior	rep4	Ab4P	17.07	20.6163	22.2438	28.8405	33.9933	22.9455	33.093	23.0524	25.8101	22.4313	29.5073	23.5391	24.8812	30.6635	29.6779	25.9623	27.1457	17.1496	27.4176	27.632	28.5064	25.0524	24.7695	25.2593
P.f	Anterior	rep1	Pf1A	17.9528	20.4149	20.7223	30.3496	35.839	19.8158	33.4557	27.4217	25.3544	21.4965	32.3105	23.6625	23.9671	32.698	29.1831	23.7884	27.2459	15.7538	27.9526	28.1991	26.244	24.5022	25.4396	26.2715
P.f	Posterior	rep1	Pf1P	18.4994	21.1834	21.4576	31.1279	34.8277	20.4574	33.5486	28.687	26.6287	22.3189	36.1955	24.1016	24.3424	34.689	31.0557	23.6302	27.3755	16.2674	28.0801	29.4731	26.2745	26.4861	25.2282	27.2966
P.f	Anterior	rep2	Pf2A	17.5417	20.1875	20.6046	30.4222	33.9837	17.9605	33.738	27.8153	24.2525	21.4859	32.3881	23.6545	24.3975	32.7235	28.938	24.0884	27.6564	16.6434	28.0736	27.3741	27.4504	23.1742	25.6011	25.8319
P.f	Posterior	rep2	Pf2P	17.2042	20.431	20.2345	30.3755	34.0145	19.0442	32.3255	27.5812	24.2252	21.5705	34.6492	23.7314	25.3521	33.5401	29.6491	23.467	27.6827	16.6367	28.314	28.3319	26.3851	23.3546	25.002	26.105
P.f	Anterior	rep3	Pf3A	16.581	21.7262	19.4799	30.6609	33.1524	17.5292	34.2133	26.5184	23.4904	20.4546	30.7439	23.0771	23.6755	33.2943	28.7165	23.1049	27.4895	16.3062	27.1484	26.0587	26.1399	22.5025	24.5024	25.272
P.f	Posterior	rep3	Pf3P	16.8948	22.3392	19.516	31.2837	32.8315	18.4612	32.607	26.5251	25.0583	21.1958	33.355	23.4635	24.4922	34.6943	29.3769	23.0144	27.7079	16.6575	27.7693	27.0195	26.7151	23.9037	24.5975	25.7071
P.f	Anterior	rep4	Pf4A	17.2582	20.792	21.332	30.0718	33.315	18.6743	33.0324	28.0518	24.7634	21.4447	32.1897	23.2642	24.1536	32.5251	29.3435	23.344	27.669	16.3415	27.5206	27.5102	26.2114	23.5909	25.4813	25.6013
P.f	Posterior	rep4	Pf4P	17.7026	21.1072	21.2127	30.24	32.738	19.2731	32.7907	28.0174	25.6367	21.866	35.2335	23.5615	24.9022	34.1059	30.3274	23.0899	27.7885	16.6705	28.351	28.5741	26.1587	24.6812	24.7426	26.0395
L.t	Anterior	rep1	Lt1A	17.5252	20.4412	20.5993	28.4202	34.6712	20.6058	35.3476	28.8414	25.6966	23.0741	30.6012	23.4433	25.0627	30.8086	29.1009	24.5661	27.9615	16.8334	27.1174	27.894	27.9014	25.4626	25.2857	27.0283
L.t	Posterior	rep1	Lt1P	17.5447	20.6334	20.8341	29.2406	34.3862	20.4459	34.94	28.5349	25.8657	23.2807	29.9378	23.4854	25.4876	30.5199	28.7508	24.5914	27.8919	17.0827	26.99	27.9002	28.8524	25.8733	24.8126	27.4555
L.t	Anterior	rep2	Lt2A	17.9007	21.027	21.4851	29.406	35.257	21.1916	35.2334	29.4562	27.7031	22.8689	31.7763	23.6832	24.1355	33.1616	29.4937	24.5831	27.2815	16.0939	27.5884	29.0129	28.2821	26.4113	25.3841	27.2551
L.t	Posterior	rep2	Lt2P	17.9567	21.1375	21.3382	29.7447	34.8903	20.95	35.4441	29.1373	27.5733	23.3034	31.182	23.8273	25.0026	31.7648	29.7648	25.0067	27.7995	16.5889	27.6993	29.1444	29.443	26.6534	25.4374	28.0837
L.t	Anterior	rep3	Lt3A	17.4753	21.1979	21.356	29.7769	35.6279	21.5525	36.1543	29.5981	26.51	22.752	31.3807	23.0532	24.2836	31.4425	29.1808	24.2749	27.0867	16.561	27.3957	27.1419	28.3174	25.0582	25.597	26.9553
L.t	Posterior	rep3	Lt3P	17.5417	21.5904	21.5911	30.1976	35.3432	21.4029	35.897	29.3195	26.733	23.4229	30.5968	23.1774	25.1266	30.9431	29.5308	24.439	27.1902	16.9158	27.2845	27.1464	29.0667	25.4768	25.6218	27.6653
L.t	Anterior	rep4	Lt4A	16.1968	19.7257	19.8838	27.7047	33.9557	19.9438	34.6321	27.122	24.8713	21.3507	29.0646	22.6479	24.5606	29.7573	28.3663	24.1511	26.6166	16.093	26.5767	26.0218	27.5687	23.8827	24.7789	26.0141
L.t	Posterior	rep4	Lt4P	16.5477	20.0008	20.0015	28.208	33.9536	19.8133	34.8074	26.7892	25.3708	22.9928	28.5706	22.7565	25.7567	29.9465	29.1972	24.9591	26.7882	16.3978	26.5638	25.8954	28.3036	24.784	25.4228	26.5586
P.p	Anterior	rep1	Pp1A	17.4879	20.4513	21.1165	29.2283	34.0123	19.6645	31.892	27.4409	27.1069	23.2627	30.2607	24.0695	25.5101	31.0708	33.5703	24.7371	27.5005	17.1559	27.3704	25.7928	28.6904	25.5167	26.0784	26.8483
P.p	Posterior	rep1	Pp1P	16.4331	19.6198	21.8158	30.1442	33.1663	19.9615	32.0016	28.7477	24.5264	20.9671	29.466	23.103	24.0791	28.8554	30.9487	23.8475	25.5742	15.4006	26.092	24.7234	27.1011	23.1775	24.1941	25.3987
P.p	Anterior	rep2	Pp2A	17.7032	20.6446	20.949	29.7005	34.469	18.8185	33.078	28.1259	27.5077	21.8033	30.8416	23.595	23.8339	31.5854	30.9723	24.1855	26.18	15.204	27.2071	26.1436	28.1302	24.7354	25.0239	26.8579
P.p	Posterior	rep2	Pp2P	17.9328	21.0436	20.6873	30.0365	34.4802	19.2522	32.1565	28.0225	27.6078	21.3391	33.2692	23.6592	23.4056	32.6225	30.3895	24.2432	25.5552	15.0974	27.6334	26.8908	28.0531	24.8422	24.2279	26.8136
P.p	Anterior	rep3	Pp3A	17.037	20.383	19.6225	28.8051	33.9547	18.8385	33.9453	27.5906	25.1439	21.0539	30.3868	23.3829	24.5171	30.6965	30.7669	23.9045	25.8989	14.8207	27.0533	26.0397	26.8549	23.5767	24.3355	26.4624
P.p	Posterior	rep3	Pp3P	16.7449	20.0373	19.4468	28.8801	33.7786	19.0805	32.7373	27.3573	24.5962	20.7641	30.8547	23.3771	24.8736	30.4067	30.8037	23.5938	25.6738	14.7447	26.4621	26.4318	26.6716	22.9512	24.0403	26.1599
P.p	Anterior	rep4	Pp4A	17.4905	20.9661	21.0382	29.498	33.0737	18.6623	32.0622	26.9907	26.4863	22.6921	30.4039	23.6044	24.4027	31.3758	31.2985	24.1757	26.2117	15.4292	27.1289	25.8953	27.5366	24.8923	25.3777	26.8208
P.p	Posterior	rep4	Pp4P	17.2162	20.6088	21.0792	29.993	32.4957	18.9767	32.0057	26.995	25.6718	21.5111	31.0292	23.3175	24.0045	30.8787	30.2344	23.72	25.3107	14.6809	26.5595	25.9119	27.0028	23.8607	24.3561	26.2247
M.z	Anterior	rep1	Mz1A	16.6793	19.6853	19.2841	28.7	33.317	20.3395	34.936	27.0722	24.5403	20.7452	30.0625	22.6428	24.6579	30.5389	28.2094	23.8598	26.8804	15.666	26.6506	26.0841	26.3469	23.5943	24.0143	26.4141
M.z	Posterior	rep1	Mz1P	17.2135	20.2418	20.0095	29.8924	33.1073	21.0127	35.2701	27.548	25.8832	21.6796	29.5829	23.0043	26.0545	30.0128	28.8825	24.2692	27.3986	16.8055	26.9235	26.3998	27.8267	25.0076	24.1134	27.0469
M.z	Anterior	rep2	Mz2A	17.1581	20.4885	20.2976	29.4242	34.8414	20.072	34.7917	28.986	25.1838	21.4175	29.1985	22.6264	24.6783	29.7686	27.3908	23.9627	26.9912	16.0467	27.0366	25.9833	27.4708	25.1467	24.2857	27.0105
M.z	Posterior	rep2	Mz2P	17.1416	20.4946	20.2655	29.9805	34.9217	20.0075	35.0053	28.997	25.5874	21.927	28.9569	23.1672	25.4178	29.944	28.5572	24.0661	27.5056	16.6828	27.3294	26.9832	27.8138	25.4897	24.0945	27.3702
M.z	Anterior	rep3	Mz3A	16.7737	19.522	20.7213	27.1193	35.042	20.0717	35.5693	27.845	24.8579	20.8821	29.3378	22.5472	24.5685	30.224	27.7966	23.4536	26.8526	15.9661	26.7006	26.8896	26.4016	24.101	23.8665	26.4686
M.z	Posterior	rep3	Mz3P	16.775	19.6651	20.3635	27.4534	34.6755	19.6587	34.9355	27.225	24.8372	21.4588	29.0195	22.6553	24.9766	29.7794	28.1689	23.6679	26.9904	16.3613	27.0668	26.7392	27.2154	24.4954	23.4937	26.962
M.z	Anterior	rep4	Mz4A	16.9339	20.2986	20.6512	27.7134	34.09	21.5379	33.84	27.9842	24.9702	21.3143	29.9334	22.6752	24.7419	30.3772	27.138	23.9823	26.9523	15.9345	26.9515	26.4129	26.9661	24.6816	24.2515	26.8062
M.z	Posterior	rep4	Mz4P	17.2407	20.654	20.8154	28.1744	34.5814	21.964	34.1069	27.9355	25.6327	21.745	29.3864	22.6757	25.8217	29.8068	28.0356	24.2013	27.1908	16.8327	27.2653	26.8274	27.4182	24.7979	23.8207	27.2257
